# Supplementary material for: CSMD1 Mutations Are Associated with Increased Mutational Burden, Favorable Prognosis, and Anti-Tumor Immunity in Gastric Cancer
Source: Genes (Basel). 2021 Oct 28;12(11):1715. doi: 10.3390/genes12111715 (PMC8623648; doi:10.3390/genes12111715)
Supplement: Supplementary file 1 [file genes-12-01715-s001.zip]

Archive with 6 entries (6 files):
- genes-1441798-supplementary Figure S1.jpg
- genes-1441798-supplementary Figure S2.jpg
- genes-1441798-supplementary Table S1.xlsx
- genes-1441798-supplementary Table S2.xlsx
- genes-1441798-supplementary Table S3.xlsx
- genes-1441798-supplementary Table S4.xlsx
