# Supplementary material for: CSMD1 Mutations Are Associated with Increased Mutational Burden, Favorable Prognosis, and Anti-Tumor Immunity in Gastric Cancer
Source: Genes (Basel). 2021 Oct 28;12(11):1715. doi: 10.3390/genes12111715 (PMC8623648; doi:10.3390/genes12111715)
Supplement: Supplementary file 1 [file genes-12-01715-s001.zip › genes-1441798-supplementary Table S1.xlsx]

## Sheet: Sheet1
Clinical Attribute	Attribute Type	Statistical Test	p-Value	q-Value
Mutation Count	Sample	Wilcoxon Test	< 10-10	< 10-10
MSIsensor Score	Sample	Wilcoxon Test	3.93e-10	1.65e-08
8p Status	Sample	Chi-squared Test	9.27e-10	2.6e-08
Molecular Subtype	Patient	Chi-squared Test	1.331e-06	2.796e-05
4q Status	Sample	Chi-squared Test	3.161e-05	0.0005311
MSI MANTIS Score	Sample	Wilcoxon Test	4.236e-05	0.000593
9p Status	Sample	Chi-squared Test	0.0009854	0.0118
5p Status	Sample	Chi-squared Test	0.002198	0.0187
4p Status	Sample	Chi-squared Test	0.003082	0.0235
