# Supplementary material for: CSMD1 Mutations Are Associated with Increased Mutational Burden, Favorable Prognosis, and Anti-Tumor Immunity in Gastric Cancer
Source: Genes (Basel). 2021 Oct 28;12(11):1715. doi: 10.3390/genes12111715 (PMC8623648; doi:10.3390/genes12111715)
Supplement: Supplementary file 1 [file genes-12-01715-s001.zip › genes-1441798-supplementary Table S2.xlsx]

## Sheet: Sheet1
Cancer	Infiltrating cells	log2FC	p	adj.p	Level in CSMD1 mutants
STAD (n=439)	T cell CD4+ Th1_XCELL	0.311162	0.00868136	0.174616	High
STAD (n=439)	T cell CD8+_CIBERSORT	0.0371152	0.385452	0.969235	Not significant
STAD (n=439)	T cell regulatory (Tregs)_CIBERSORT	-0.337465	0.00694722	0.166733	Low
STAD (n=439)	B cell_QUANTISEQ	-0.401843	0.0468974	0.702158	Low
STAD (n=439)	NK cell_EPIC	0.760227	0.0334516	0.727968	High
STAD (n=439)	Macrophage M1_QUANTISEQ	0.468957	0.00668583	0.199832	High
STAD (n=439)	Macrophage M2_TIDE	3.22446	0.0374938	0.419337	Low
STAD (n=439)	Plasmacytoid dendritic cell_XCELL	0.438202	0.00950336	0.148335	High
STAD (n=439)	Endothelial cell_XCELL	-0.623114	0.00697546	0.188337	Low
