# Supplementary material for: CSMD1 Mutations Are Associated with Increased Mutational Burden, Favorable Prognosis, and Anti-Tumor Immunity in Gastric Cancer
Source: Genes (Basel). 2021 Oct 28;12(11):1715. doi: 10.3390/genes12111715 (PMC8623648; doi:10.3390/genes12111715)
Supplement: Supplementary file 1 [file genes-12-01715-s001.zip › genes-1441798-supplementary Table S3.xlsx]

## Sheet: Sheet1
Gene	Cytoband	μin Altered group	μin Unaltered group	σin Altered group	σin Unaltered group	Log Ratio	p-Value	q-Value	Higher expression in
CD274	9p24.1	5.78	5.17	1.84	1.4	0.62	0.005506	0.037	Altered group
PDCD1	2q37.3	5.28	5.14	1.51	1.53	0.14	0.459	0.634	Altered group
CTLA4	2q33.2	6	5.96	1.44	1.35	0.04	0.821	0.896	Altered group
LAG3	12p13.31	6.74	6.48	1.67	1.52	0.25	0.213	0.386	Altered group
TIGIT	3q13.31	5.88	5.7	1.41	1.54	0.18	0.311	0.496	Altered group
HAVCR2	5q33.3	7.96	7.69	1.27	1.19	0.26	0.0942	0.224	Altered group
