# Supplementary material for: CSMD1 Mutations Are Associated with Increased Mutational Burden, Favorable Prognosis, and Anti-Tumor Immunity in Gastric Cancer
Source: Genes (Basel). 2021 Oct 28;12(11):1715. doi: 10.3390/genes12111715 (PMC8623648; doi:10.3390/genes12111715)
Supplement: Supplementary file 1 [file genes-12-01715-s001.zip › genes-1441798-supplementary Table S4.xlsx]

## Sheet: Sheet1
Pathway	Gene	Score
RTK-RAS	ERBB4，ERBB3，KRAS，NF1，ROS1，ERBB2，RASA1，EGFR，ALK，IGF1R，FGFR2，RET，NTRK2，FGFR4，PDGFRA，FGFR1，FLT3，ARAF，BRAF，NTRK1，KIT，SOS1，FGFR3，RAF1，PTPN11，MET，MAP2K1，CBL，ERRFI1，MAPK1，MAP2K2，NRAS，HRAS，RIT1，RAC1	35
HIPPO	FAT4，FAT3，FAT2，DCHS2，FAT1，DCHS1，TAOK2，CRB1，TAOK3，LATS2，WWC1，TEAD2，LATS1，TAOK1，CRB2，PTPN14，CSNK1E，STK3，STK4，NF2，CSNK1D，YAP1，SAV1，TAZ，MOB1A，MOB1B	26
WNT	APC,RNF43,CTNNB1，LRP5，TLE4，AXIN2，AMER1，AXIN1，TCF7L2，DKK1，TLE2，LRP6，DKK2，TLE1，TCF7，TLE3，SFRP1，SFRP4，TCF7L1，SFRP2，GSK3B，DKK3，DKK4，WIF1，SFRP5	25
NOTCH	SPEN，CNTN6，CREBBP，FBXW7，NCOR2，NCOR1，NOTCH1，NOTCH2，NOTCH4，NOTCH3，EP300，KDM5A，KDM5A，JAG2，KAT2B，DNER，ARRDC1，PSEN2	18
PI3K	PIK3CA，PTEN，MTOR，RICTOR，TSC2，RPTOR，PIK3R1，INPP4B，PIK3R2，AKT2，PPP2R1A，PIK3R3，AKT3，TSC1，STK11，AKT1，RHEB	17
MYC	MGA，MLXIPL，MYCN，MYC，MNT，MYCL，MLX，MLXIP，MXD1，MAX，MXD3，MXD4，MXI1	13
Cell cycle	TP53，ATM，FBXW7，CDKN2A，CCNE1，MDM2，CDKN1A，CCND1，E2F3	9
TP53	TP53，ATM，CDKN2A，CHEK2，MDM4，RPS6KA3，MDM2	7
TGF-Beta	ACVR2A，SMAD4，TGFBR2，TGFBR1，SMAD2，ACVR2B，SMAD3	7
NRF2	KEAP1，CUL3，NFE2L2	3
